# Supplementary material for: Hydrological Connectivity and Local Environment Alternately Drive Spatial Structure of Floodplain Aquatic Community Across Seasons
Source: Ecol Evol. 2025 Feb 24;15(2):e70880. doi: 10.1002/ece3.70880 (PMC11850756; doi:10.1002/ece3.70880)
Supplement: Supplementary file 2 — Tables S1–S4. [file ECE3-15-e70880-s001.zip]

Archive with 5 entries (4 files):
- ece370880-sup-0002-TablesS1-S4/
- ece370880-sup-0002-TablesS1-S4/TableS1.docx
- ece370880-sup-0002-TablesS1-S4/TableS2.docx
- ece370880-sup-0002-TablesS1-S4/TableS3.docx
- ece370880-sup-0002-TablesS1-S4/TableS4.docx
